# Supplementary material for: How to measure and monitor albuminuria in healthy toddlers?
Source: PLoS One. 2018 Jun 21;13(6):e0199309. doi: 10.1371/journal.pone.0199309 (PMC6013108; doi:10.1371/journal.pone.0199309)
Supplement: S1 File — Data used for calculation of the results. (CSV) [file pone.0199309.s001.csv]

StudySubjectID	VIS_NY_E1_C1	VIS_NR_E1_C1	TIME_PLACED_E1_C1_1	TIME_REMOVED_E1_C1_1	LEUCO_E1_C1_1	ACR_R_E1_C1_1	SCR_R_E1_C1_1	TIME_PLACED_E1_C1_2	TIME_REMOVED_E1_C1_2	LEUCO_E1_C1_2	ACR_R_E1_C1_2	SCR_R_E1_C1_2	TIME_PLACED_E1_C1_3	TIME_REMOVED_E1_C1_3	LEUCO_E1_C1_3	ACR_R_E1_C1_3	SCR_R_E1_C1_3	TIME_PLACED_E1_C1_4	TIME_REMOVED_E1_C1_4	LEUCO_E1_C1_4	ACR_R_E1_C1_4	SCR_R_E1_C1_4	TIME_PLACED_E1_C1_5	TIME_REMOVED_E1_C1_5	LEUCO_E1_C1_5	ACR_R_E1_C1_5	SCR_R_E1_C1_5	TIME_PLACED_E1_C1_6	TIME_REMOVED_E1_C1_6	LEUCO_E1_C1_6	ACR_R_E1_C1_6	SCR_R_E1_C1_6	DM_AGE_E1_C4	DM_SEX_E1_C4	DM_BIRTHWEIGHT_E1_C4	DM_BREAST_E1_C4	DM_PROBLEM_E1_C4	DM_PROBLEM_SPEC_E1_C4	DM_FEVER_E1_C4	DM_FEVER_CAUSE_E1_C4	DM_AGE_MOTHER_E1_C4	DM_WEIGHT_MOTHER_E1_C4	DM_LENGTH_MOTHER_E1_C4	DM_PREGSMOKE_MOTHER_E1_C4	DM_PREGDIAB_MOTHER_E1_C4	DM_PREGHYPT_MOTHER_E1_C4	DM_DIAB_MOTHER_E1_C4	DM_HYPT_MOTHER_E1_C4	DM_HRT_MOTHER_E1_C4
1	1	1	8	8	0	3	5.5	18	18	0	3.5	2.9	8	8	0	8.9	9.699999999999999	18	18	0	3.2	2.1	8	8	0	8.800000000000001	10.1	18	18	0	3.9	6.2	45	Male	3650	Yes	No		01jan1900		29	88	178	No	No	No	No	No	No
2	1	1	10	14	0	9	3.6	14	17	1	5	1	9	11	0	7	2.7	11	18				12	15	0	3	3.1	15	19				17	Female	4115	Yes	No		01jan1900		36	65	171	No	No	No	No	No	No
3	1	1	8	10	0	3	.2	15	17	0	3	.9	9	11	0	8	1.1	15	16	0	3	1.6	8	9	0	10	3.1	16	18				18	Male	3875	Yes	No		01jan1900		28	78	167	No	No	No	No	No	No
4			8	8	0	9.6	7.7	17	17	0	3.1	2.6	9	9	0	8.300000000000001	7.8	14	14	0	3	5.9	9	9	0	7.1	9	14	14	0	3	8.300000000000001	45	Male	4286	No	Yes	pylorusstenose en verborgen reflux	01jan1900		35	68	172	No	No	No	No	No	No
5	1	1	6	9	0	3	.4	19	22	0	3	1.3	6	8	0	3	1.5	18	22	0	3	1	6	8	0	4.3	3.1	19	22	0	3.1	.9	14	Male	4240	Yes	No		01jan1900		33	69	171	No	No	No	No	No	No
6	1	1	8	10		3.3	.3	13	15		3	1.3	9	10		3	.6	13	16		10	6	10	13		3.9	1.8	13	19		6	1.5	24	Male	3780	Yes	No		01jan1900		27	74	168	No	No	No	No	No	No
7	1	1	10	14	0	3.9	.6	14	17	0	3	2.2	9	12	0	3	1.4	12	15	0	3	1.2	9	12	0	3.7	5.2	16	19	0	3	4.4	18	Male	1900	Yes	Yes	born 10 weeks to early	01jan1900		34	79	182	Yes	No	No	Yes	No	No
8	1	1	8	11	0	11	2.4	15	19				7	11				19	23	0	57	6.5	11	16	0	3	.2	16	18	0	3	.4	12	Male	3030	No	Yes	koemelkallergie	01jan1900		37	98	180	No	No	No	No	No	No
9	1	1	8	10	2	3	1.4	13	16	0	3	1.3	8	11	0			13	16	0	3	2.9	9	11	0	3	1.6	19	21	0	3	3	20	Male	3010	Yes	Yes	problems with feeding, low weight	01jan1900		42	68	180	No	No	No	No	No	No
10	1	1	8	10	0	3	2	13	16	0	3	1.6	8	11	0	7.4	1.7	13	16	0	3	2.1	9	11	0	13	2.3	19	21	0	7.2	3	20	Male	3585	Yes	No		01jan1900		42	68	180	No	No	No	No	No	No
11	1	1	20	9		10	5.7	13	15				20	9		68	3.7	18	20		15	2.8	20	9		19	7	18	20		15	4.7	31	Female	3370	No	No		01jan1900		18	54	160	No	No	No	No	No	No
13	1	1	9	11	0	6	5.2	17	20	0	3	1.6	7	12	0	12	4.5	14	19	0	22	5.1	9	11	0	17	4.8	17	20	0	4	2.8	20	Female	3845	Yes	No		01jan1900		33	87	171	No	No	No	No	No	No
14	1	1	8	10	0	3	3.9	18	20				9	11				15	18	0	3	1.7	9	12	0	3	2.2	18	19	0	3	3.1	35	Male	3210	No	Yes	bloedverlies bij geboorte, bloedtransfusie	01jan1900		36	79	173	No	No	No	No	No	No
15	1	1	7	7	0	3	4.3	19	19	0	3	4	7	7	0	3	6.2	20	20	0	5.6	11.8	8	8	0	3	4.6	14	14	0	3	2.9	41	Male	3570	Yes	No		01jan1900		37	96	169	No	Yes	No	No	No	No
16	1	1	8	8	0	14	12.1	19	19	0	3.8	8.6	8	8	0	20	14.8	18	18	0	13	12.7	8	8	0	27	14.8	18	18	0	20	10.5	37	Male	3570	No	No		01jan1900		28	110	170	Yes	No	No	No	No	No
17	1	1	9	9	1	3	8.6	14	14	1	3.3	10.9	10	10	0	3	8.699999999999999	15	15	0	3	3.7	8	8	0	3	8.5			0	14	11.1	42	Male	3920	Yes	Yes	2 weeks after birth child was hospitalized because of a high fever, After 3 days of antibiotics he could go home,	01jan1900		34	67	171	No	No	No	No	No	No
18	1	1	7	7	0	3	3.9	14	14	1	3	3.3	10	10	0	3	8.4	16	16	0	3	5.2	8	8	0	3	5.6	18	18	0	3	3.4	58	Male	3980	Yes	No		01jan1900		34	67	171	No	No	No	No	No	No
19	1	1	9	9	0	3	7.6	17	17	0	18	6.6	10	10	0	22	6.4	21	21	0	3.1	12.8	12	12	0	4.5	3.7	20	20	0	3	.4	46	Male	2870	Yes	No		01jan1900		29	53	168	Yes	No	No	No	No	No
20	1	1	7	7	0	3	3.1	19	19	0	3	1.2	8	8	0	3	2.5	16	16	0	3	2.4	7	7	0	3	1.6	18	18	0	3	1.5	25	Female	3300	Yes	No		01jan1900		34	65	170	No	No	No	No	No	No
21	1	1	9	9	0	3	3.6	19	19	0	3	2.9	8	8	0	3	4.5	18	18	1	3	2.8	8	8	0	3	4.1	13	13	0	3	1	36	Female	3070	Yes	No		02jan1900	denk verkoudheid	32	54	158	No	No	No	No	No	No
22	1	1	8	8				13	13				8	8				20	20				9	9				16	16				25	Female	3625	Yes	No		02jan1900	bovenste luchtweginfectie	31	63	174	No	No	No	No	No	No
23	1	1	8	10		3	5.5	13	16	2	19	2	8	10	3	3	.8	12	15	3	5.5	.9	7	9				12	15	3	185	2.6	35	Female	3742	Yes	No		01jan1900		34	76	178	No	No	No	Yes	No	No
24	1	1	7	7	2	21	8.699999999999999	19	19	1	3	1.1	7	7			4.5	17	17	0	3	2	8	8	0	3	4.1	19	19	0	4.6	4.9	27	Female	3565	Yes	No		01jan1900		37	81	170	No	No	No	No	No	No
25	1	1	8	10	0	3	1.4	16	18	0	3.2	1.3	8	10	0	3	.9	15	17	0	3	1.4	9	11	0	6	3.2	16	18	0	8.199999999999999	.7	24	Female	3770	No	No		01jan1900		23	55	168	No	No	No	No	No	No
26	1	1	8	11	0	3.7	4.9	15	19	0	3	2	7	8				13	18	1	3	.4	9	11	0	3	3.7	16	19	0	3	1.1	25	Male	3355	Yes	No		01jan1900		36	90	173	No	No	No	No	No	No
29	1	1	3	7	3	3	1.6	16	19	0	3	2.5	2	7	0	5.5	2	12	15	0	5.1	4	1	7	1	3	2.1	12	15	0	3	3.6	15	Male	5144	No	No		01jan1900		34	81	178	No	No	No	No	No	No
30	1	1	8	8	1	12	14.8	17	17	2	3	1.3	10	10	0	3.4	4.9	17	17	2	3	.3	8	8	0	7.1	10.5	14	14	0	3.2	1.6	45	Female	2926	Yes	No		01jan1900		31	95	176	No	No	No	No	No	No
31	1	1	12	12	0	3	3.9	16	16	0	10	4.7	8	8	0	3	4.6	17	17	0	3	4.8	9	9	0	3	2.8	13	13				39	Male	3850	Yes	Yes	Reflux	01jan1900		37	57	173	No	No	No	No	No	No
32	1	1	9	14	0	5.3	.5	14	17	0	4.7	3.8	8	11	0	7.7	6.7	17	19				9	13	0	17	3.7	13	17				24	Male	4680	Yes	No		01jan1900		33	130	180	No	No	No	No	No	No
33	1	1	8	8	0	17	7.2	20	20	0	28	4.1	8	8	0	8.5	3.7	18	18	0	18	4.8	9	9	0	13	3.5	18	18	0	36	4.7	37	Female	2850	Yes	No		01jan1900		27	55	167	No	No	No	No	No	No
34	1	1	8	8	1	3	1.7	17	17	0	11	9.4	8	8	0	6.7	8.800000000000001			0	3	.9	8	8	0	6	7.3	18	18	2	3	2	37	Female	4300	No	No		01jan1900		26	85	160	No	No	No	No	No	No
35	1	1	9	10				10	13		3	.1	9	9		3	6.3	9	13	0	7.9	.7	9	11	0	26	4.6	11	13	0	3	2.4	25	Male	2655	Yes	Yes	Randprematuur, opname na geboorte en hypoglycemieen	01jan1900		30	61	173	No	No	No	No	No	No
36	1	1	0	9	3	20	7	18	19	2	32	1.1	0	9	1	3.4	1.8	15	18	2	3	2.4	0	9	3	3	3.9	16	19	2	3	1.3	21	Female	2865	Yes	No		01jan1900		35	58	172	No	No	No	No	No	No
37	1	1	8	8	0		9	17	17	0		4.4	9	9	0	10	8	15	15	0	7	2.2	8	8	0	5	7.2			0	3	1.3	37	Female	4020	Yes	Yes	RS virus	01jan1900		32	70	176	No	No	No	No	No	No
38	1	1	7	12	0	3	4.9	12	15	1	3	2.5	7	10	0	5	7.7	14	16	0	3	5.5	9	13	0	3	5.6	17	19	0	4.9	3.3	32	Male	3450	Yes	No		01jan1900		29	85	168	No	No	No	No	No	No
40	1	1	12	12	0	6	12.9	17	17	1	3	3.7	12	12	0	8	2.4	15	15	0	3	4.2	10	10	0	3	8.199999999999999	15	15	0	33	2.2	25	Female	2680	Yes	Yes	krampen, spuugde wat	01jan1900		42	71	176	No	No	No	No	No	No
41	1	1	9	9	0	3	2.3	16	16	0	16	9.6	10	10	0	17	9.699999999999999	17	17	0	23	8.1											39	Male	3340	Yes	No		02jan1900	griep	30	59	168	No	No	No	No	No	No
42	1	1	10	12	3	29	.6	17	19	0	6.9	1.4	9	10	0	10	2	17	18	1	3	.8	10	12	0	12	6.3	17	19	0	3	.8	25	Female	3240	Yes	No		01jan1900		32	74	176	No	No	Yes	No	No	No
43	1	1	8	10	0	11	.1	17	18	0	4.7	1.6	8	9	0	3	5.7	16	18	0	8.800000000000001	4.5	8	11	0	3	.8	15	19	0	47	1.9	24	Female	3220	Yes	No		01jan1900		29	112	171	No	No	No	No	No	No
44	1	1	10	12	2	3	1.3	12	13	0	13	1.4	9	10	0	3	3	12	14	0	3.5	1.3	8	11		41	2.2	13	16	0	14	2.8	13	Male	2783	Yes	Yes	6 weken te vroeg geboren, verder geen complicaties	01jan1900		34	75	175	No	No	No	Yes	No	No
45	1	1	9	12	0	3	.9	17	19	0	3	1.6	8	10	0	9	8	15	19	0	5.3	2.4	8	12	0	12	5.5	16	18				12	Female	3240	Yes	No		01jan1900		34	65	174	No	No	No	No	No	No
46	1	1	8	8	2	30	5.2	16	16	3	256	6	7	7	1	38	5.8	19	19	0	11	6.2	7	7	2	54	8.5	19	19	2	35	5.9	31	Female	4070	Yes	No		01jan1900		36	97	168	No	No	No	No	No	No
47	1	1	9	9	0	8.4	1.6	17	17	0	7	1.7	8	8	0	3	.3	13	13	0	3	1	9	9	0	4.1	2	17	17	0	3	.9	15	Female	3636	Yes	No		01jan1900		29	58	164	No	No	No	No	No	No
48	1	1	8	8	1	14	4.1	15	20	1	3.5	8.5	10	12	0	3	2.8	16	19	1	34	6.3	8	13	0	7.8	.6	13	17	0	3	2.6	20	Female	3750	Yes	No		01jan1900		33	65	168	No	No	No	No	No	No
49	1	1	8	14	3	32	1.1	15	18	2	5.2	.7	9	12	0	5.6	2.6	12	15	0	63	6.3	6	10				10	13	0	10	2	13	Female	3200	Yes	No		01jan1900		32	58	171	No	No	No	No	No	No
50	1	1	9	11				17	19		3	2.3	9	11		3	5.1	18	20				9	11				17	20	0	24	3.2	23	Female	3750	Yes	No		01jan1900		32	79	172	No	No	No	No	No	No
51	1	1	7	12				12	17	0	3	1.6	7	12	0	6	4.7	12	17	0	3	1.9	7	12	0	6	4.3	12	17	0	3	2.9	13	Male	3490	Yes	No		01jan1900		32	74	170	No	No	No	No	No	No
52	1	1	11	12	0	3	1.2	14	16	0	3	.4	9	11	0	3	.8	14	16	0	3	.3	10	11	0	3	.6	14	16	0	3	.2	15	Male	3790	Yes	No		01jan1900		33	73	173	No	No	No	No	No	No
53	1	1	7	10				10	13				10	14				14	16				10	14				14	16				18	Male	4040	Yes	Yes	niet gespecificeerd	01jan1900		38	114	170	No	No	No	No	No	No
54	1	1	8	8	0	3	5.8	18	18	0	4	.7	12	12	0	8	1.1	18	18	0	3	3.5	11	11	0	41	8.6	14	14	0	8	4.6	38	Male	3390	Yes	No		01jan1900		27	70	178	No	No	No	No	No	No
55	1	1	8	10	0	7	9.199999999999999	17	19	0	3	4.1	8	11	1	3	.8	14	16	0	3	2.5	8	12	0	3	7.4	12	14	0	3	2.5	23	Female	3670	Yes	Yes	nierbekkenontsteking	01jan1900		27	70	178	No	No	No	No	No	No
56	1	1	9	9	0	6.9	12.6	16	16	0	3	2.2	9	9	0	5.5	9.4	20	20	0	3	3.8	8	8	0	3	4.6	19	19	0	3	1.9	37	Female	3760	Yes	No		01jan1900		25	61	170	Yes	No	No	No	No	No
57	1	1	9	10	0	3	4.8	16	17	0	3	.3	9	11	0	3.5	.4	20	21	0	4.2	6.7	9	10	0	4.6	1.7	19	20	0	3.4	3.8	15	Male	4200	Yes	No		02jan1900	virusje?	25	61	170	Yes	No	No	No	No	No
58	1	1	9	11				16	15	0	13	3.7	8	8				19	21				9	11				19	21				20	Female	2270	Yes	Yes	laag geboortegewicht, hypoglycemieen	01jan1900		31	75	178	No	No	Yes	No	No	No
59	1	1	9	11	0	3	.5	13	16	0	3	4.3						13	16	0	3	3.7	9	10	0	3	.2	14	16	0	15	.8	16	Male	3980	Yes	Yes	pylorushypertrofie	01jan1900		33	88	175	No	Yes	No	No	No	No
60	1	1	0	7	0	22	4.8	15	18				0	8	3	3	3.9	12	15				8	12	0	3	4.2	12	16	0	3	1.6	19	Female	3920	No	No		01jan1900		25	106	179	No	No	No	No	No	No
61	1	1	11	13	0	10	3.2						7	9	0	29	5.6	13	15	0	4.2	3.3	9	10	3	3	1.4	15	16	2	71	3.4	19	Female	3730	Yes	No		01jan1900		40	64	180	No	No	No	No	No	No
62	1	1	8	8	0	3	7.5	18	18	0	3	3.4	8	8	0	9.300000000000001	10.4	18	18	0	5.9	5.1	8	8	0	3	6.3	18	18	0	3	1.2	35	Male	3980	Yes	Yes	darmkrampen	01jan1900		29	55	165	No	No	No	No	No	No
64	1	1	7	9	0	24	5.1	13	17	0	38	3	12	12	0	3.3	3.1	13	16	0	18	4.2	10	13	0	3	2.6	15	17	1	81	3.4	16	Female	1990	Yes	Yes	prematuriteit	01jan1900		32	75	175	No	No	No	Yes	No	No
66	1	1	9	11	0	12	.3	17	19	0	8	1.3	8	11	0	11		17	20	0	3	1.2	8	10	0	3	.5	16	21	0	12	.5	25	Male	3500	Yes	No		01jan1900		30	60	168	Yes	No	No	No	No	No
68	1	1	10	14	2	4.2	1.6	14	17	0	8.5	1.9	9	11	0	35	1.5	16	19	0	5.2	3.3	9	11	0	79	4.1	14	16	0	7.1	3	26	Female	3535	Yes	No		01jan1900		38	69	172	No	No	No	No	No	No
70	1	1	8	11	0	4	.5	14	19	0	12	2.9	10	13	0	3	1.5	13	17	0	3	.6	7	12	0	10	1.2	12	18	0	9	5.8	26	Male	3030	No	No		01jan1900		38	112	178	No	No	Yes	No	Yes	No
71	1	1	7	9				14	17	0	3	.4	6	7				13	17	0	67	1.2	6	7	0	6.4	5.7	13		0	3	.4	12	Male	3600	Yes	No		01jan1900		34	46	164	No	No	No	No	No	No
72	1	1	10	10	0	11	7.7	13	13	0	11	2.9	10	10	0	3	7.2	15	15	0	3	6.1	10	10	0	4	9.199999999999999	17	17	0	3	4.4	43	Female	3340	Yes	No		01jan1900		36	84	178	No	No	No	No	No	No
73	1	1	10	11	0	4	5.3	13	16				8	10	0	3	1.3	15	17	0	3	.3	11	12	0	3	3.3	16	18	0	3	3	14	Male	3640	Yes	No		01jan1900		36	84	178	No	No	No	No	No	No
74	1	1	8	11	0	4	7.5	15	20	0	6	1.4	9	12	0	3	4.1	19	22	0	21	2.3	10	16	2	6	5	16		3	4	.3	12	Female	3630	Yes	No		01jan1900		25	77	170	No	No	No	No	No	No
75	1	1	10	12	0	3	1.9	17	20	0	14	4	10	13				18	20	0	3	.1	7	10	0	3	1	14	16	0	3	2.2	31	Male	3220	Yes	No		01jan1900		26	80	174	Yes	No	No	No	No	No
76	1	1	8	9	0	3	1.2	17	20	0	3	2	7	10	0	3	.7	16	18	0	3	.7	8	10	0	3	3.2	17	20	0	3	1.8	30	Male	3060	No	No		01jan1900		46	98	180	Yes	No	No	No	No	No
77	1	1	8	10	0	3	.2	12	17	0	3	1.3	9	11	0	3	.7	15	16	0	3	.3	8	10	0	3	.3	13	17	0	3	1.5	24	Male	4100	No	No		01jan1900		37	75	181	No	No	No	No	No	No
79	1	1	7	7	0	3	5.4	18	18	0	3	4.5	6	6	0	3	5.1	18	18	0	3	4.6	7	7	0	3	4.6	13	13	0	3	5.4	33	Male	3545	Yes	No		01jan1900		29	65	168	No	Yes	No	No	No	No
82	1	1	9	13	0	5	4.2	13	16	2	3	4.9	11	13				13	16	0	3	1.9	8	11				11	16	0	3	3.1	22	Male	3650	Yes	No		01jan1900		36	65	161	No	No	No	No	No	No
83	1	1	9	11	0	5	1.4	16	19				8	9	0	3	2	16	18	0	3	.7	7	8	0	44	9.6	17	19	0	3	.5	26	Female	3810	Yes	No		01jan1900		36	68	173	No	No	No	No	No	No
84	1	1	9	14	0	3	3.2	23	24	0	4	4.5	11	24	2	3	1	24	24				8	15	0	73	1.7	15	19	0	11	2	17	Male	4200	Yes	No		01jan1900		32	65	169	No	No	No	No	No	No
85	1	1	8	8	0	3	9.699999999999999	23	24	0	4	7.3	8	8	0	3	4.1						15	15	0	5	6.8	18	18	0	10	2.4	43	Male	3940	Yes	No		01jan1900		32	65	169	No	No	No	No	No	No
88	1	1	7	7	0	3	6.8	13	13	0	3	2.1	7	7	0	3	5.7	18	18	0	4	6.8	7	7	0	3	6.1			0	3	4.6	47	Female	3585	Yes	No		01jan1900		45	67	175	Yes	No	No	No	No	No
89	1	1	10	10	0	7	4.5	16	16	0	3	4.6	10	10	0	10	4.3	17	17	0	4	6	11	11	0	3	5.4			0	3	4.4	39	Female	3840	Yes	No		01jan1900		30	59	174	No	No	No	No	No	No
90	1	1	9	10				17	19				9	12	0	5	.6	17	19	0	7	3.4	10		0	3	.7			0	0	1.8	13	Male	3290	Yes	No		01jan1900		30	59	174	No	No	No	No	No	No
91	1	1	12	15	3	219	2.3	15	19	3	208	2.5	9	11	3	161	2.6						9	10	3	39	1.7	15	17	2	21	1.4	20	Female	3075	Yes	No		02jan1900	oorontsteking aan een kant	33	91	174	No	No	No	No	No	No
92	1	1	11	11	0	7	2.1	15	15	0	3	3.8	9	9	0	3	3.3						11	11	0	5	1.9			0	3	6.9	36	Female	2900	Yes	No		01jan1900		27	58	165	No	No	No	No	No	No
93	1	1	6	6	0	16	3.9	14	14	0	3	1.4	7	7	1	15	.6	13	13	0	3	.4	7	7	0	3	.8	13	13	0	3	1.5	12	Female	2882	Yes	No		01jan1900		27	63	175	No	No	No	No	No	No
[truncated: 76 more columns]
